# Supplementary material for: Effects of Citrulline or Watermelon Supplementation on Body Composition: A Systematic Review and Dose–Response Meta-Analysis
Source: Nutrients. 2025 Sep 30;17(19):3126. doi: 10.3390/nu17193126 (PMC12526429; doi:10.3390/nu17193126)
Supplement: Supplementary file 1 [file nutrients-17-03126-s001.zip]

Archive with 1 entries (1 files):
- nutrients-3863969-supplementary.pdf
